# Supplementary material for: A singular PpaA/AerR-like protein in Rhodospirillum rubrum rules beyond the boundaries of photosynthesis in response to the intracellular redox state
Source: mSystems. 2023 Dec 6;8(6):e00702-23. doi: 10.1128/msystems.00702-23 (PMC10734443; doi:10.1128/msystems.00702-23)
Supplement: Supplemental File — Statistical analysis of fold change calculations. [file msystems.00702-23-s0002.xlsx]

## Sheet: Extra file
Supplementary file: Trancriptomic analysis of wild-type (wt) and ΔA0625 strains. Statistical analysis was performed calculating the Fold Change and doing nbinomWaldTest using DESeq2 per comparison pair. Two equivalent locus ID are provided. RNA-seq data was deposited in the NCBI Reference Sequence Database under the accession number PRJNA940742. Abbreviations: Aac Met, Amino acid metabolism; Cat …
Locus_ID (A)	Locus_ID (B)	Name	Start	End	Strand	Description	Process	Protein_ID	COG_category	COG_category simbol	ΔA025/wt fc	ΔA025/wt baseMean	ΔA025/wt lfcSE	ΔA025/wt stat	ΔA025/wt raw.pval	ΔA025/wt bh.pval	ΔA025 mean	wt mean
KUL73_RS19780	Rru_B0037	.	39805	42297	+	hemolysin-type calcium-binding region	Pat & Def	WP_011387748.1	Secondary metabolites biosynthesis, T&M	Q	-2.96584	151892	0.358012	-4.38098	1.18148e-05	0.000527908	16.2251	17.7935
KUL73_RS00375	Rru_A0073	.	85570	85950	+	HPF/RaiA family ribosome-associated protein	Regulation	WP_011387834.1	Translation	J	-2.17705	5151.13	0.348032	-3.22492	0.00126008	0.0215525	11.6629	12.7854
KUL73_RS00540	Rru_A0106	.	125519	126316	+	tetratricopeptide repeat protein	unk	WP_011387867.1	Function unknown	S	2.15031	736.696	0.315082	3.50557	0.000455628	0.00984357	9.97421	8.86893
KUL73_RS00555	Rru_A0109	.	128175	129626	+	type II and III secretion system protein	Motility	WP_244996906.1	Cell motility; Intracellular trafficing, secretion, vesicular T	NU	-2.38233	138.476	0.267515	-4.68151	2.8477e-06	0.000174956	6.35426	7.60836
KUL73_RS00570	Rru_A0112	.	130971	131693	+	prepilin-type N-terminal cleavage/methylation dom-containing prot	Motility	WP_011387873.1	Cell motility; Intracellular trafficing, secretion, vesicular T	NU	-2.09641	58.1499	0.326142	-3.2744	0.00105885	0.0189246	5.22335	6.30272
KUL73_RS00605	Rru_A0119	.	139457	139627	-	DUF1328 domain-containing protein	unk	WP_011387880.1	unk		-8.5664	8770.49	0.672289	-4.60916	4.043e-06	0.000227101	10.8406	13.9391
KUL73_RS00615	Rru_A0121	.	141642	142364	-	hypothetical protein	unk	WP_011387882.1	Cell motility; Intracellular trafficing, secretion, vesicular T	NU	-2.18202	303.518	0.27261	-4.1292	3.64021e-05	0.00132531	7.5762	8.70113
KUL73_RS00620	Rru_A0122	.	142382	142744	-	I78 family peptidase inhibitor	Pat & Def	WP_011387883.1	Function unknown	S	-3.35691	736.993	0.394242	-4.43163	9.35253e-06	0.000437788	8.40247	10.1493
KUL73_RS00810	Rru_A0156	.	180705	181877	+	HlyD family secretion protein	Pat & Def	WP_011387917.1	Defense mechanisms	V	-2.30328	1251.66	0.351632	-3.42315	0.000618988	0.0125457	9.56597	10.7693
KUL73_RS00830	Rru_A0160	.	187144	187440	-	usg protein	Aac Met	WP_011387921.1	Amino acid T&M	E	-6.51455	647.377	0.598572	-4.51686	6.27644e-06	0.000325358	7.43038	10.1322
KUL73_RS00975	Rru_A0184	.	220705	222351	-	RAMP superfamily CRISPR-associated protein	Pat & Def	WP_011387943.1	Replication, recombinaton and repair	L	-2.02091	691.9	0.291962	-3.47649	0.000508031	0.0107977	8.83845	9.85493
KUL73_RS00980	Rru_A0185	.	222348	224306	-	hypothetical protein	Pat & Def	WP_011387944.1	Replication, recombinaton and repair	L	-2.47237	746.484	0.256495	-5.0913	3.55621e-07	2.58945e-05	8.7469	10.0544
KUL73_RS01065	Rru_A0200	.	248771	249949	+	restriction endonuclease	Pat & Def	WP_237703816.1	Replication, recombinaton and repair	L	-2.18203	339.385	0.382858	-2.94018	0.0032802	0.0434267	7.73564	8.86305
KUL73_RS01075	Rru_A0202	.	250920	253331	-	VTT domain-containing protein	Lip Met	WP_011387955.1	Lipid M	I	-3.72861	15596.1	0.616573	-3.07934	0.00207461	0.0308254	12.6875	14.5861
KUL73_RS01180	Rru_A0223	.	275270	276874	+	polyphosphate--AMP phosphotransferase	CH Met & Energy	WP_011387976.1	Function unknown	S	-2.56541	1494.29	0.29061	-4.67701	2.91084e-06	0.000176083	9.7112	11.0704
KUL73_RS01380	Rru_A0261	.	323164	323961	-	DUF2971 domain-containing protein	unk	WP_162470596.1	Function unknown	S	2.36911	209.334	0.310738	4.00449	6.21511e-05	0.00193951	8.20068	6.95956
KUL73_RS01425	Rru_A0269	.	334856	335737	+	OmpA family protein	unk	WP_011388022.1	unk		-4.38524	54976.6	0.684075	-3.11758	0.00182344	0.0281167	14.3175	16.4502
KUL73_RS01430	Rru_A0270	apaG	335901	336308	+	Co2+/Mg2+ efflux protein ApaG	Ion Balnc	WP_011388023.1	Inorganic ion T&M	P	-4.60428	14096.2	0.604209	-3.64604	0.000266307	0.00628308	12.2965	14.4995
KUL73_RS01785	Rru_A0338	.	409640	409966	+	nuclear transport factor 2 family protein	unk	WP_011388091.1	Function unknown	S	-2.27948	68.7614	0.362041	-3.28335	0.00102583	0.0185025	5.3865	6.58033
KUL73_RS02030	Rru_A0385	ggt	462708	464438	+	gamma-glutamyltransferase	Aac Met	WP_011388138.1	Amino acid T&M	E	-2.24224	1597.57	0.403225	-2.88906	0.00386397	0.0483858	9.94491	11.1095
KUL73_RS02215	Rru_A0420	.	496363	496758	-	PRC-barrel domain-containing protein	PSA	WP_011388179.1	unk		-2.53891	416.692	0.316729	-4.24403	2.19543e-05	0.000908679	7.87894	9.22398
KUL73_RS02220	Rru_A0421	.	496914	497240	-	hypothetical protein	unk	WP_011388180.1	unk		-6.04804	7745.62	0.614492	-4.22539	2.3853e-05	0.000957043	11.1021	13.6984
KUL73_RS02225	Rru_A0422	.	497336	497662	-	hypothetical protein	unk	WP_014625935.1	unk		-7.45271	8175.83	0.626779	-4.62327	3.77746e-06	0.000218426	10.9179	13.8155
KUL73_RS02230	Rru_A0423	.	497885	498289	-	hypothetical protein	unk	WP_011388182.1	unk		-3.82103	6720.13	0.692363	-2.79328	0.00521767	0.0587984	11.445	13.3789
KUL73_RS02235	Rru_A0424		498318	498467	-	DUF3096 domain-containing protein	unk	WP_014625936.1	unk		-3.97519	5021.28	0.702967	-2.83232	0.00462119	0.0544028	10.9792	12.9701
KUL73_RS02265	Rru_A0430	.	502410	503351	+	YihY/virulence factor BrkB family protein	Pat & Def	WP_011388189.1	Function unknown	S	-4.56177	1962.56	0.596684	-3.66961	0.000242923	0.00589613	9.46328	11.6525
KUL73_RS02325	Rru_A0442	.	520752	522188	-	FAD-binding oxidoreductase	CH Met & Energy	WP_011388201.1	Energy production & conversion	C	2.20453	626.053	0.228493	4.99127	5.99821e-07	4.2116e-05	9.75065	8.60971
KUL73_RS02430	Rru_A0462	.	542030	543412	+	NAD-dependent succinate-semialdehyde dehydrogenase	CH Met & Energy	WP_193385004.1	Energy production & conversion	C	-5.43732	30060.5	0.64837	-3.76775	0.000164727	0.00440616	13.1891	15.632
KUL73_RS02435	Rru_A0463	.	543563	544633	+	alanine racemase	Aac Met	WP_011388222.1	Amino acid T&M	E	-2.87285	1828.48	0.419628	-3.62818	0.000285431	0.00664091	9.88318	11.4055
KUL73_RS02545	Rru_A0485	bchI	569229	570251	+	magnesium chelatase ATPase subunit I	PSA	WP_014625950.1	Coenzyme T&M	H	-2.02298	1943.52	0.192319	-5.28539	1.25438e-07	1.00657e-05	10.3285	11.345
KUL73_RS02560	Rru_A0488	.	573493	575430	+	TonB-dependent receptor	PSA	WP_162470598.1	Coenzyme T&M	H	-2.41102	386.303	0.213869	-5.93653	2.91115e-09	2.79186e-07	7.82286	9.09325
KUL73_RS02580	Rru_A0492	.	578152	578832	-	adenosylcobinamide amidohydrolase	PSA	WP_014625952.1	Function unknown	S	-2.83165	173.678	0.445129	-3.3735	0.00074218	0.0144889	6.49835	8.00535
KUL73_RS02585	Rru_A0493	.	578972	580495	+	phytoene desaturase	PSA	WP_011388252.1	Secondary metabolites biosynthesis, T&M	Q	-3.89363	4315.59	0.219693	-8.92659	4.39329e-19	5.9567e-17	10.7843	12.7456
KUL73_RS02590	Rru_A0494	.	580476	581528	+	phytoene/squalene synthase family protein	PSA	WP_042440027.1	Lipid M	I	-5.0189	2112.65	0.266615	-8.72935	2.56145e-18	3.3572e-16	9.45477	11.7828
KUL73_RS02595	Rru_A0495	.	581679	581870	+	SAPK-interacting protein 1 (Sin1), middle CRIM domain	unk	WP_014625954.1	unk		-7.15518	377.794	0.484481	-5.85985	4.63289e-09	4.23641e-07	6.53024	9.37322
KUL73_RS02600	Rru_A0496	.	581998	582387	+	Crp/Fnr family transcriptional regulator	Regulation	WP_011388255.1	Signal transduction mechanisms	T	-2.71749	794.441	0.292935	-4.92354	8.49921e-07	5.6191e-05	8.73896	10.1819
KUL73_RS02625	Rru_A0501	.	586794	587445	-	transposase	Pat & Def	.	unk		-2.12461	80.174	0.350992	-3.0975	0.00195161	0.0298336	5.67811	6.77012
KUL73_RS02630	Rru_A0502	.	587504	591481	-	AAA family ATPase	unk	WP_011388260.1	unk	-	-2.28397	3156.17	0.285429	-4.17457	2.98552e-05	0.00112876	10.9085	12.1001
KUL73_RS02645	Rru_A0505	glgX	595452	597596	+	glycogen debranching protein GlgX	S&PSc	WP_011388263.1	Carbohydrate T&M	G	-4.71041	19856.5	0.673149	-3.32149	0.000895398	0.0166858	12.7638	14.9996
KUL73_RS02675	Rru_A0511	.	604128	606737	-	DEAD/DEAH box helicase	Regulation	WP_011388269.1	Replication, recombinaton and repair	L	-2.20308	737.812	0.486302	-2.34324	0.019117	0.141028	8.84778	9.98711
KUL73_RS02680	Rru_A0512	.	606734	607696	-	DUF1837 domain-containing protein	unk	WP_011388270.1	Function unknown	S	-2.15517	663.678	0.367394	-3.01531	0.00256719	0.0359223	8.71638	9.82453
KUL73_RS03045	Rru_A0586	groES	696540	696827	+	co-chaperone GroES	Stress Rsp	WP_011388344.1	Post-translational modifi., prot. turnover, chaperones	O	2.15826	5889.01	0.516697	2.14801	0.0317129	0.188932	12.9746	11.8646
KUL73_RS03050	Rru_A0587	groL	696907	698553	+	chaperonin GroEL	Stress Rsp	WP_011388345.1	Post-translational modifi., prot. turnover, chaperones	O	2.34507	67473.6	0.38819	3.1676	0.00153704	0.0248993	16.5296	15.3
KUL73_RS03105	Rru_A0598	.	710959	711987	+	PstS family phosphate ABC transporter substrate-binding protein	Ion Balnc	WP_011388356.1	Inorganic ion T&M	P	3.38518	12290.8	0.582259	3.02139	0.00251616	0.0357168	14.2119	12.4526
KUL73_RS03110	Rru_A0599	pstC	712182	713579	+	phosphate ABC transporter permease subunit PstC	Ion Balnc	WP_011388357.1	Inorganic ion T&M	P	2.90082	1702.57	0.422094	3.64008	0.000272549	0.00637895	11.3063	9.76945
KUL73_RS03190	Rru_A0613	bchJ	728413	729048	-	bacteriochlorophyll 4-vinyl reductase	PSA	WP_011388371.1	Function unknown	S	-2.47756	2295.35	0.353445	-3.70332	0.000212797	0.00536359	10.3666	11.6753
KUL73_RS03195	Rru_A0614	puhE	729087	729974	-	putative photosynthetic complex assembly protein PuhE	PSA	WP_011388372.1	Function unknown	S	-18.7651	3405.37	0.281772	-15.0121	6.12046e-51	1.04633e-48	8.42795	12.6587
KUL73_RS03200	Rru_A0615	puhC	730212	730679	-	putative photosynthetic complex assembly protein PuhC	PSA	WP_011388373.1	Function unknown	S	-15.3536	3633.32	0.208755	-18.8762	1.78878e-79	4.68899e-77	8.79434	12.7361
KUL73_RS03205	Rru_A0616	.	730720	731394	-	PH domain-containing protein	unk	WP_011388374.1	Function unknown	S	-15.0806	6939.4	0.167768	-23.3335	2.0255e-120	1.13775e-117	9.75311	13.668
KUL73_RS03210	Rru_A0617	puhA	731410	732183	-	photosynthetic reaction center subunit H	PSA	WP_011388375.1	Function unknown	S	-29.2929	188029	0.302628	-16.1006	2.52799e-58	5.23161e-56	13.5997	18.4722
KUL73_RS03215	Rru_A0618	.	732209	733651	-	BCD family MFS transporter	PSA	WP_011388376.1	Amino acid T&M; Carbohydrate T&M; Inorganic ion T&M	EGP	-24.1048	80006.7	0.292984	-15.6706	2.40181e-55	4.72196e-53	12.6379	17.2292
KUL73_RS03220	Rru_A0619	bchM	733639	734349	-	magnesium protoporphyrin IX methyltransferase	PSA	WP_011388377.1	Coenzyme T&M	H	-29.5314	4518.65	0.246022	-19.8526	1.04617e-87	2.93823e-85	8.20759	13.0937
KUL73_RS03225	Rru_A0620	bchL	734349	735236	-	ferredoxin:protochlorophyllide reductase (ATP-dependent) iron-sulfur ATP-binding protein	PSA	WP_011388378.1	Inorganic ion T&M	P	-25.6511	8165.62	0.305972	-15.2986	7.80809e-53	1.46197e-50	9.25819	13.9402
KUL73_RS03230	Rru_A0621	.	735271	738999	-	magnesium chelatase subunit H	PSA	WP_011388379.1	Coenzyme T&M	H	-44.025	53009.6	0.239297	-22.8178	3.04943e-115	1.33226e-112	11.2011	16.6616
KUL73_RS03235	Rru_A0622	bchB	738974	740614	-	ferredoxin:protochlorophyllide reductase (ATP-dependent) subunit B	PSA	WP_011388380.1	Energy production & conversion	C	-27.7087	8641.96	0.207583	-23.086	6.39853e-118	3.14488e-115	9.23331	14.026
KUL73_RS03240	Rru_A0623	.	740619	741941	-	ferredoxin:protochlorophyllide reductase (ATP-dependent) subunit N	PSA	WP_011388381.1	Energy production & conversion	C	-20.7453	5870.51	0.202767	-21.575	3.08312e-103	1.21228e-100	9.0772	13.4513
KUL73_RS03245	Rru_A0624	bchF	741938	742465	-	2-vinyl bacteriochlorophyllide hydratase	PSA	WP_014625978.1	Function unknown	S	-22.8706	18331.2	0.313378	-14.4089	4.55094e-47	7.45596e-45	10.5852	15.1003
KUL73_RS03260	Rru_A0627	chlG	745755	746666	+	chlorophyll synthase ChlG	PSA	WP_011388385.1	Coenzyme T&M	H	-2.37704	3272.8	0.189592	-6.58872	4.43644e-11	5.13061e-09	10.9205	12.1697
KUL73_RS03265	Rru_A0628	.	746663	748012	+	BCD family MFS transporter	PSA	WP_011388386.1	Carbohydrate T&M	G	-3.46944	2473.4	0.360076	-4.98423	6.22095e-07	4.29136e-05	10.1121	11.9069
KUL73_RS03270	Rru_A0629	.	748012	749253	+	geranylgeranyl diphosphate reductase	PSA	WP_011388387.1	Energy production & conversion	C	-6.41604	1968.07	0.337425	-7.9475	1.90309e-15	2.41385e-13	9.05173	11.7336
KUL73_RS03275	Rru_A0630	.	749345	749629	+	hypothetical protein	unk	WP_237703827.1	unk		-4.12676	521.302	0.333213	-6.13724	8.3967e-10	8.4656e-08	7.66846	9.71281
KUL73_RS03280	Rru_A0631	.	749668	751020	-	sensor domain-containing diguanylate cyclase	Regulation	WP_011388389.1	Signal transduction mechanisms	T	-3.21604	399.816	0.442188	-3.81124	0.000138271	0.00382875	7.56729	9.25259
KUL73_RS03450	Rru_A0665	.	788403	788849	-	response regulator	Regulation	WP_011388423.1	Signal transduction mechanisms	T	-2.19179	2231.49	0.405812	-2.78974	0.00527498	0.0589527	10.4496	11.5815
KUL73_RS03455	Rru_A0666	.	788846	790342	-	CHASE3 domain-containing protein	Regulation	WP_014625987.1	Signal transduction mechanisms	T	-5.08734	12023.2	0.638269	-3.677	0.000235997	0.00583611	11.9478	14.2946
KUL73_RS03635	Rru_A0698b	.	829178	829366	-	hypothetical protein	unk	WP_014625998.1	unk		4.4745	15.4593	0.592207	3.65029	0.000261949	0.00624232	4.65927	2.49827
KUL73_RS03655	Rru_A0702	modC	831046	832158	-	molybdenum ABC transporter ATP-binding protein	Ion Balnc	WP_011388460.1	Inorganic ion T&M	P	2.27558	170.819	0.259492	4.57136	4.84573e-06	0.000264631	7.89089	6.70438
KUL73_RS03660	Rru_A0703	modB	832162	832854	-	molybdate ABC transporter permease subunit	Ion Balnc	WP_011388461.1	Inorganic ion T&M	P	2.09734	248.163	0.363181	2.94223	0.00325859	0.0434267	8.3919	7.32575
KUL73_RS03665	Rru_A0704	modA	832927	833703	-	molybdate ABC transporter substrate-binding protein	Ion Balnc	WP_011388462.1	Inorganic ion T&M	P	2.31567	1586.27	0.28561	4.24155	2.21982e-05	0.000909202	11.1134	9.90237
KUL73_RS03750	Rru_A0721	.	849553	850227	-	ChrR family anti-sigma-E factor	Regulation	WP_011388479.1	Signal transduction mechanisms	T	-3.84968	1145.88	0.540298	-3.59938	0.000318977	0.0072498	8.8847	10.829
KUL73_RS03775	Rru_A0726	.	854558	855964	+	MFS transporter	S&PSc	WP_011388484.1	Carbohydrate T&M	G	-5.69886	628.188	0.552287	-4.54596	5.46858e-06	0.000294554	7.55182	10.0617
KUL73_RS03780	Rru_A0727	.	855961	856575	+	DUF3833 domain-containing protein	unk	WP_011388485.1	Function unknown	S	-4.78289	3974.72	0.738033	-3.05933	0.00221835	0.0325469	10.425	12.6827
KUL73_RS03790	Rru_A0729	.	857005	857784	-	SDR family NAD(P)-dependent oxidoreductase	unk	WP_011388487.1	Function unknown	S	-3.92004	1245.29	0.630246	-3.12714	0.00176514	0.0277194	8.98397	10.9544
KUL73_RS03795	Rru_A0730	.	857781	858599	-	DUF6134 family protein	unk	WP_011388488.1	Function unknown	S	-6.51117	5363.59	0.661409	-4.08661	4.37731e-05	0.00150979	10.4801	13.1828
KUL73_RS03870	Rru_A0745	ptsP	871153	873420	+	phosphoenolpyruvate--protein phosphotransferase	S&PSc	WP_011388503.1	Signal transduction mechanisms	T	-2.04431	1221.14	0.310928	-3.31786	0.000907108	0.0167453	9.6475	10.6797
KUL73_RS03940	Rru_A0759	.	891830	892738	+	aldo/keto reductase	CH Met & Energy	WP_011388517.1	Energy production & conversion	C	-2.54657	484.668	0.268495	-5.02266	5.0962e-07	3.64332e-05	8.09557	9.44253
KUL73_RS03985	Rru_A0767	.	904411	905484	-	ABC transporter ATP-binding protein	Aac Met	WP_011388525.1	Amino acid T&M	E	2.87031	27.5679	0.500107	3.04176	0.00235197	0.0338752	5.35139	3.83901
KUL73_RS04135	Rru_A0792	cysE	945422	946288	-	serine O-acetyltransferase	Aac Met	WP_011388550.1	Amino acid T&M	E	3.72275	699.655	0.447795	4.2349	2.28651e-05	0.000926861	10.1072	8.21087
KUL73_RS04160	Rru_A0797	.	951767	953002	-	MFS transporter	Aac Met	WP_011388555.1	Amino acid T&M; Carbohydrate T&M; Inorganic ion T&M	EGP	-2.0214	1182.13	0.237564	-4.27403	1.91974e-05	0.000803022	9.61216	10.6272
KUL73_RS04165	Rru_A0798	.	953007	953564	-	aminotransferase class I/II-fold pyridoxal phosphate-dependent enzyme	PSA	WP_011388556.1	Amino acid T&M	E	-4.82134	513.636	0.491918	-4.61344	3.96056e-06	0.000225695	7.46384	9.73256
KUL73_RS04170	Rru_A0799	.	953826	955421	+	ABC transporter substrate-binding protein	Aac Met	WP_011388557.1	Amino acid T&M	E	-2.11032	2752.88	0.290506	-3.70892	0.000208143	0.00528012	10.7894	11.8672
KUL73_RS04200	Rru_A0804	.	959389	960354	-	LysR family transcriptional regulator	Regulation	WP_011388562.1	Transcription	K	-3.82833	29.3935	0.513541	-3.77129	0.000162405	0.00439245	3.58209	5.54877
KUL73_RS04250	Rru_A0811	.	967280	967750	-	ribbon-helix-helix domain-containing protein	Regulation	WP_011388569.1	Intracellular trafficing, secretion, vesicular T	U	-4.7975	15.9878	0.661208	-3.42144	0.000622914	0.0125605	2.51215	4.71539
KUL73_RS04375	Rru_A0838	.	996434	998416	-	TonB-dependent receptor	Ion Balnc	WP_014626043.1	Inorganic ion T&M	P	-2.63536	410.279	0.365819	-3.82157	0.000132604	0.00369787	7.81747	9.2167
KUL73_RS04615	Rru_A0884	.	1057354	1058310	+	FecR domain-containing protein	Ion Balnc	WP_011388639.1	PSignal transduction mechanisms	PT	2.77356	52.8545	0.500527	2.94038	0.0032781	0.0434267	6.27801	4.8129
KUL73_RS04620	Rru_A0885	.	1058418	1060814	+	TonB-dependent siderophore receptor	Ion Balnc	WP_237703833.1	Inorganic ion T&M	P	-3.11872	854.481	0.436541	-3.75899	0.000170597	0.00453236	8.6965	10.3377
KUL73_RS04685	Rru_A0898	.	1073183	1074112	-	HpcH/HpaI aldolase/citrate lyase family protein	CH Met & Energy	WP_011388653.1	Carbohydrate T&M	G	-3.30445	843.042	0.51401	-3.35482	0.000794172	0.0151587	8.61402	10.3379
KUL73_RS04690	Rru_A0899	.	1074109	1075203	-	cysteine protease StiP family protein.	Regulation	WP_011388654.1	Translation	J	-4.18036	545.735	0.477748	-4.31949	1.56393e-05	0.000683262	7.71967	9.78247
KUL73_RS04815	Rru_A0924	.	1098879	1099802	+	class I mannose-6-phosphate isomerase	S&PSc	WP_011388679.1	Carbohydrate T&M	G	-3.93205	290.034	0.485506	-4.0685	4.73175e-05	0.00157671	6.87696	8.85341
KUL73_RS04820	Rru_A0925	.	1099799	1102084	+	glycosyltransferase	S&PSc	WP_011388680.1	Cell wall/membrane/envelop biogenesis	M	-3.42828	252.414	0.427855	-4.15441	3.2613e-05	0.00120976	6.83419	8.61001
KUL73_RS05065	Rru_A0973	.	1158802	1159224	+	ferritin-like domain-containing protein	Ion Balnc	WP_011388728.1	Function unknown	S	-3.58237	6891.13	0.615033	-2.99319	0.00276074	0.0382226	11.5545	13.3953
KUL73_RS05075	Rru_AR0025	.	1160226	1160301	+	tRNA-Glu	Translation	.	Translation		-2.66693	56.7846	0.38549	-3.67112	0.000241492	0.00589613	4.95446	6.36743
KUL73_RS05105	Rru_A0978	.	1163731	1164225	+	MarR family winged helix-turn-helix transcriptional regulator.	Regulation	WP_237703835.1	Transcription	K	3.47495	83.9349	0.529624	3.39296	0.000691419	0.0136827	7.02598	5.2305
KUL73_RS05110	Rru_A0979	.	1164322	1165914	+	ABC transporter substrate-binding protein	Aac Met	WP_011388734.1	Amino acid T&M	E	3.87565	1167.97	0.593763	3.29161	0.000996145	0.0181335	10.8586	8.90422
KUL73_RS05115	Rru_A0980	.	1166014	1166955	+	ABC transporter permease	Aac Met	WP_011388735.1	Amino acid T&M; Inorganic ion T&M	EP	4.05772	139.554	0.603031	3.35085	0.000805628	0.015303	7.80713	5.78511
KUL73_RS05120	Rru_A0981	.	1166976	1167920	+	ABC transporter permease	Aac Met	WP_011388736.1	Amino acid T&M; Inorganic ion T&M	EP	4.22869	105.167	0.464973	4.47384	7.68288e-06	0.000372952	7.4099	5.33181
KUL73_RS05155	Rru_A0987	.	1175214	1175432	-	outer membrane protein	unk	WP_011388743.1	unk	-	-3.08508	717.742	0.50012	-3.24984	0.00115471	0.0202693	8.45775	10.082
KUL73_RS05265	Rru_A1010	nifH	1197062	1197949	+	nitrogenase iron protein	Nit Met	WP_011388765.1	Inorganic ion T&M	P	-8.95372	1761.42	0.704328	-4.49008	7.1198e-06	0.000358911	8.46735	11.6298
KUL73_RS05270	Rru_A1011	nifD	1198070	1199533	+	nitrogenase molybdenum-iron protein alpha chain	Nit Met	WP_011388766.1	Energy production & conversion	C	-7.47112	2354.5	0.740815	-3.91639	8.98836e-05	0.00271863	9.11868	12.02
KUL73_RS05275	Rru_A1012	nifK	1199571	1201103	+	nitrogenase molybdenum-iron protein subunit beta	Nit Met	WP_011388767.1	Energy production & conversion	C	-8.75348	3092.86	0.656262	-4.76921	1.84946e-06	0.000119215	9.30872	12.4387
KUL73_RS05365	Rru_A1030	eat	1219107	1220531	-	ethanolamine permease	Aac Met	WP_011388785.1	Amino acid T&M	E	-2.14898	239.695	0.306498	-3.60084	0.000317187	0.0072498	7.24839	8.35465
KUL73_RS05530	Rru_A1061	.	1254695	1254910	+	ribbon-helix-helix domain-containing protein	Regulation	WP_011388816.1	Transcription	K	3.07616	31.3146	0.486133	3.33475	0.00085377	0.0160623	5.5663	3.93037
KUL73_RS05535	Rru_A1062	.	1254904	1255269	+	type II toxin-antitoxin system VapC family toxin	Regulation	WP_011388817.1	Function unknown	S	2.40192	60.2008	0.511415	2.47194	0.0134381	0.112184	6.4105	5.14308
KUL73_RS05820	Rru_A1119	.	1316733	1317923	-	NnrS family protein	Ion Balnc	WP_011388874.1	Inorganic ion T&M	P	-2.90757	340.851	0.525077	-2.93255	0.00336186	0.0442101	7.44733	8.98634
KUL73_RS05835	Rru_A1122	.	1323602	1324579	+	MBL fold metallo-hydrolase	unk	WP_011388877.1	Function unknown	S	-2.99835	1402.83	0.38564	-4.1079	3.9928e-05	0.00141439	9.45452	11.039
KUL73_RS05880	Rru_A1129	amtB	1330574	1331758	-	ammonium transporter	Nit Met	WP_202797922.1	Intracellular trafficing, secretion, vesicular T	U	2.83838	10353.3	0.51623	2.9155	0.00355115	0.0461712	13.9024	12.3973
KUL73_RS05885	Rru_A1130	glnJ	1332083	1332421	-	P-II family nitrogen regulator	Nit Met	WP_011388885.1	Transcription	K	3.29959	2190.75	0.458538	3.75605	0.00017262	0.0045553	11.7153	9.99294
KUL73_RS06105	Rru_A1169	hypB	1385470	1386276	+	hydrogenase nickel incorporation protein HypB	CH Met & Energy	WP_011388924.1	Transcription; Post-translational modifi., prot. turnover, chaperones	KO	-2.01945	43.5749	0.325235	-3.11762	0.00182318	0.0281167	4.84793	5.86669
KUL73_RS06115	Rru_A1170b	.	1387960	1388178	+	hypothetical protein	unk	WP_014626116.1	unk		-2.93094	7151.03	0.384497	-4.03479	5.46521e-05	0.00177597	11.829	13.3804
KUL73_RS06120	Rru_A1171	.	1388387	1388833	+	Rrf2 family transcriptional regulator	PSA	WP_011388926.1	Transcription	K	-2.47421	4824.35	0.41804	-3.12642	0.00176947	0.0277194	11.4393	12.7464
KUL73_RS06140	Rru_A1175	.	1391335	1391532	-	CsbD family protein	Stress Rsp	WP_011388930.1	Function unknown	S	-4.694	115527	0.752109	-2.96609	0.00301617	0.0407546	15.3084	17.5392
KUL73_RS06635	Rru_A1273	.	1497723	1498499	-	alpha/beta hydrolase	Lip Met	WP_011389028.1	Lipid M	I	2.34905	809.086	0.292812	4.20775	2.57925e-05	0.000994277	10.1484	8.91657
KUL73_RS06685	Rru_A1282	.	1509771	1510523	-	response regulator	Regulation	WP_014626143.1	Transcription	K	2.73839	61.1601	0.347144	4.18652	2.83266e-05	0.00108136	6.48651	5.02913
KUL73_RS06700	Rru_A1285	.	1513009	1517481	+	trypsin-like peptidase domain-containing protein	CH Met & Energy	WP_237703868.1	Energy production & conversion	C	-2.26608	2418.98	0.331762	-3.55737	0.00037459	0.00832141	10.5324	11.7129
KUL73_RS06790	Rru_A1303	hutI	1537568	1538812	+	imidazolonepropionase	Aac Met	WP_011389058.1	Secondary metabolites biosynthesis, T&M	Q	2.28724	706.13	0.221283	5.39402	6.88972e-08	5.88921e-06	9.94072	8.74645
KUL73_RS06795	Rru_A1304	hutU	1538842	1540512	+	urocanate hydratase	Aac Met	WP_011389059.1	Amino acid T&M	E	2.48075	522.982	0.213238	6.147	7.89628e-10	8.17057e-08	9.54216	8.23082
KUL73_RS07020	Rru_A1350	.	1590954	1592219	+	cation:proton antiporter	Ion Balnc	WP_011389104.1	Inorganic ion T&M	P	-3.40255	209.134	0.510243	-3.4623	0.000535579	0.011322	6.57279	8.33572
KUL73_RS07030	Rru_A1352	.	1594154	1594345	+	DUF3008 family protein	unk	WP_011389106.1	Function unknown	S	-8.01828	1466.29	0.669371	-4.48674	7.23209e-06	0.000359957	8.34568	11.3483
KUL73_RS07035	Rru_A1353	.	1594462	1594971	+	DUF4142 domain-containing protein	unk	WP_011389107.1	Function unknown	S	-4.84288	37568.5	0.782899	-2.90697	0.00364945	0.0470125	13.6506	15.9264
KUL73_RS07040	Rru_A1354	.	1595135	1595485	+	DUF2934 domain-containing protein	unk	WP_011389108.1	Function unknown	S	-4.57194	11452.7	0.75138	-2.91837	0.00351863	0.0459643	12.0053	14.198
KUL73_RS07045	Rru_A1355	.	1595596	1596090	-	ferritin-like domain-containing protein	Ion Balnc	WP_011389109.1	Function unknown	S	-3.93183	18717.4	0.77647	-2.54382	0.0109646	0.0979838	12.89	14.8652
KUL73_RS07050	Rru_A1356	.	1596264	1598378	-	catalase	Stress Rsp	WP_011389110.1	Inorganic ion T&M	P	-7.58411	21403.1	0.706748	-4.13582	3.53696e-05	0.00129975	12.2839	15.2068
KUL73_RS07105	Rru_A1367	.	1608789	1609346	-	SIS domain-containing protein	S&PSc	WP_011389121.1	Cell wall/membrane/envelop biogenesis	M	3.07138	582.336	0.502757	3.22002	0.00128181	0.0218185	9.77922	8.15975
KUL73_RS07535	Rru_A1453	.	1717432	1717995	-	tail fiber protein	Pat & Def	WP_011389207.1	Function unknown	S	-2.40289	400.728	0.325106	-3.89034	0.000100105	0.00298191	7.87895	9.14481
KUL73_RS07540	Rru_A1454	.	1718018	1718554	-	tail fiber protein	Pat & Def	WP_011389208.1	Function unknown	S	-2.29094	1010.85	0.196457	-6.08752	1.14676e-09	1.12727e-07	9.26245	10.459
KUL73_RS07545	Rru_A1455	.	1718584	1719126	-	tail fiber protein	Pat & Def	WP_237703846.1	Function unknown	S	-2.65191	2233.14	0.189191	-7.43711	1.02909e-13	1.22617e-11	10.2559	11.6634
KUL73_RS07570	Rru_A1460	.	1725264	1727168	+	asparagine synthase-related protein	Aac Met	WP_011389214.1	Amino acid T&M	E	-2.49688	369.494	0.259264	-5.09182	3.54639e-07	2.58945e-05	7.72135	9.04426
KUL73_RS07575	Rru_A1461	leuA	1727283	1728953	-	2-isopropylmalate synthase	Aac Met	WP_011389215.1	Amino acid T&M	E	-2.08713	195.661	0.31474	-3.3727	0.000744342	0.0144889	6.98495	8.04794
KUL73_RS07755	Rru_A1497	.	1768164	1769837	+	cyclic peptide export ABC transporter	unk	WP_011389251.1	Inorganic ion T&M; Secondary metabolites biosynthesis, T&M	PQ	-2.07677	282.788	0.338029	-3.11908	0.00181419	0.0281167	7.52175	8.5767
KUL73_RS07775	Rru_A1500b	.	1775871	1776029	+	DUF3309 family protein	unk	WP_081467715.1	Function unknown	S	-14.3099	7495.96	0.617967	-6.21221	5.22433e-10	5.55191e-08	9.93566	13.7744
KUL73_RS07780	Rru_A1501	.	1776084	1776398	+	BON domain-containing protein	Stress Rsp	WP_011389255.1	Function unknown	S	-7.38219	19925.1	0.65654	-4.3928	1.11899e-05	0.00051161	12.215	15.099
KUL73_RS07785	Rru_A1502	.	1776473	1776715	+	hypothetical protein	unk	WP_011389256.1	unk	-	-4.24254	1034.21	0.661427	-3.15217	0.00162064	0.0258347	8.62464	10.7088
KUL73_RS07820	Rru_A1509	.	1783446	1783904	-	hypothetical protein	unk	WP_011389263.1	unk	-	-6.70234	845.712	0.637784	-4.30344	1.68169e-05	0.000726638	7.77972	10.5232
KUL73_RS07825	Rru_A1510	.	1784081	1784734	+	PRC-barrel domain-containing protein	PSA	WP_011389264.1	unk	-	-6.84934	257.293	0.534214	-5.19635	2.03239e-07	1.59827e-05	6.03744	8.81026
KUL73_RS07960	Rru_A1537	.	1811630	1812043	-	hypothetical protein	unk	WP_237703850.1	unk		-4.11524	20623.9	0.637821	-3.19992	0.00137465	0.0230006	12.9773	15.0182
KUL73_RS08405	Rru_A1624	.	1917200	1917643	+	hypothetical protein	unk	WP_011389314.1	unk		-3.59193	6555.48	0.423593	-4.35502	1.33053e-05	0.000587825	11.4794	13.3241
KUL73_RS08600	Rru_A1661	.	1953567	1954262	-	extensin family protein	unk	WP_011389351.1	Function unknown	S	-3.3302	690.907	0.411986	-4.21279	2.52235e-05	0.000990423	8.31756	10.0536
KUL73_RS08840	Rru_AR0033	.	1998306	1998395	+	tRNA-Ser	Translation	.	Translation		2.36049	41.2329	0.41455	2.989	0.00279896	0.0384808	5.85252	4.62555
KUL73_RS09050	Rru_A1746	.	2038285	2039391	-	branched-chain amino acid ABC transporter substrate-binding protein	Aac Met	WP_011389499.1	Amino acid T&M	E	-2.40416	14351.7	0.192857	-6.56205	5.30741e-11	5.96249e-09	13.0417	14.3072
KUL73_RS09095	Rru_A1755	.	2049136	2049570	+	hypothetical protein	unk	WP_011389508.1	unk		-5.2318	3354.87	0.690795	-3.45588	0.000548494	0.0113886	10.0726	12.4597
KUL73_RS09225	Rru_A1782	.	2073768	2074490	-	superoxide dismutase family protein	Stress Rsp	WP_237703857.1	Inorganic ion T&M	P	-4.84786	26410.5	0.671282	-3.39254	0.000692488	0.0136827	13.1409	15.4183
KUL73_RS09240	Rru_A1785	.	2076168	2076554	+	hypothetical protein	unk	WP_011389538.1	Cell wall/membrane/envelop biogenesis	M	-3.8272	104685	0.307868	-6.28934	3.18818e-10	3.4822e-08	15.4045	17.3408
KUL73_RS09525	Rru_A1840	.	2137925	2140390	+	penicillin acylase family protein	Stress Rsp	WP_011389593.1	Function unknown	S	-3.324	2273.39	0.600824	-2.88424	0.00392365	0.0486681	10.0384	11.7711
KUL73_RS09560	Rru_A1847	.	2145710	2146612	+	transglutaminase family protein	Regulation	WP_011389600.1	Amino acid T&M	E	-6.32666	4197.06	0.621736	-4.28066	1.86337e-05	0.000787823	10.1621	12.8234
KUL73_RS09640	Rru_A1863	.	2160463	2161050	-	glutathione peroxidase	Stress Rsp	WP_011389616.1	Post-translational modifi., prot. turnover, chaperones	O	-5.3491	10475.3	0.629665	-3.84219	0.00012194	0.0034494	11.6882	14.1074
KUL73_RS09900	Rru_A1913b	.	2218559	2218747	+	hypothetical protein	unk	WP_014626275.1	unk		-5.58017	3163.31	0.676586	-3.66592	0.000246455	0.00594516	9.90927	12.3894
KUL73_RS10015	Rru_A1936	.	2242728	2244449	-	L,D-transpeptidase family protein	S&PSc	WP_237703750.1	Function unknown	S	-2.16838	9561.27	0.323099	-3.45597	0.000548312	0.0113886	12.5592	13.6759
KUL73_RS10050	Rru_A1943	.	2251329	2252936	-	propionyl-CoA carboxylase	Lip Met	WP_011389696.1	Lipid M	I	-2.05514	159.971	0.273669	-3.79743	0.000146203	0.00399217	6.70728	7.7512
KUL73_RS10205	Rru_A1974	.	2284285	2285517	-	type II toxin-antitoxin system HipA family toxin	Regulation	WP_011389727.1	Function unknown	S	-2.50176	93.3282	0.40354	-3.27835	0.00104416	0.0187472	5.73919	7.05789
KUL73_RS10210	Rru_A1975	.	2285517	2285894	-	helix-turn-helix domain-containing protein	Regulation	WP_011389728.1	Transcription	K	-3.93218	62.4128	0.638989	-3.09134	0.00199256	0.0301337	4.66615	6.6357
KUL73_RS10215	Rru_A1976	.	2286089	2287402	-	phenylacetate-CoA ligase	Aac Met	WP_011389729.1	Coenzyme T&M	H	-6.72681	961.732	0.717312	-3.83365	0.000126256	0.00354598	7.95983	10.7095
KUL73_RS10280	Rru_A1989	.	2299764	2301539	-	N-acetylglutaminylglutamine amidotransferase	Aac Met	WP_011389742.1	Amino acid T&M	E	-2.93428	6005.37	0.710602	-2.18548	0.0288537	0.179936	11.576	13.1289
KUL73_RS10285	Rru_A1990	.	2301739	2302143	-	hypothetical protein	Motility	WP_011389743.1	Cell motility; Intracellular trafficing, secretion, vesicular T	NU	-4.56203	183.986	0.633632	-3.45575	0.000548757	0.0113886	6.05027	8.23698
KUL73_RS10290	Rru_A1991	.	2302155	2302997	-	TIGR02587 family membrane protein	Motility	WP_011389744.1	Function unknown	S	-5.94587	1737.55	0.483457	-5.31979	1.03889e-07	8.51023e-06	8.96706	11.5385
KUL73_RS10370	Rru_A2005	.	2316201	2317388	+	acyl-CoA dehydrogenase	Lip Met	WP_011389758.1	Lipid M	I	-2.41797	3012.76	0.456643	-2.78948	0.00527922	0.0589527	10.7837	12.0575
KUL73_RS10375	Rru_A2006	.	2317401	2318624	+	CoA transferase	CH Met & Energy	WP_011389759.1	Energy production & conversion	C	-2.9987	938.126	0.423374	-3.74217	0.000182436	0.00478226	8.87384	10.4585
KUL73_RS10435	Rru_A2017	.	2331856	2332038	-	hypothetical protein	unk	WP_207187479.1	unk		-3.94354	35.1137	0.573406	-3.45216	0.000556109	0.0113886	3.80585	5.81358
KUL73_RS10450	Rru_A2020	.	2333071	2333352	-	type II toxin-antitoxin system RelE/ParE family toxin.	Regulation	WP_011389773.1	Function unknown	S	-2.52762	148.388	0.373421	-3.5825	0.000340322	0.0076905	6.39495	7.73215
KUL73_RS10535	Rru_A2037	.	2351770	2355036	-	AsmA-like C-terminal domain-containing protein	Lip Met	WP_011389790.1	Cell wall/membrane/envelop biogenesis	M	-2.56683	5315.26	0.390989	-3.47832	0.00050456	0.0107822	11.5414	12.9012
KUL73_RS10595	Rru_A2049	.	2369499	2370095	-	TetR/AcrR family transcriptional regulator	Regulation	WP_011389802.1	Transcription	K	-2.34747	1516.16	0.37794	-3.25741	0.00112434	0.0199141	9.82284	11.0544
KUL73_RS10600	Rru_A2050	.	2370287	2371486	+	efflux RND transporter periplasmic adaptor subunit	Pat & Def	WP_014626294.1	Cell wall/membrane/envelop biogenesis	M	-2.10348	3404.2	0.265682	-4.03783	5.39475e-05	0.00176768	11.0992	12.172
KUL73_RS10605	Rru_A2051	.	2371502	2374654	+	efflux RND transporter permease subunit	unk	WP_011389804.1	Intracellular trafficing, secretion, vesicular T	U	-2.43502	8348.88	0.311855	-4.11709	3.8369e-05	0.0013841	12.247	13.531
KUL73_RS10660	Rru_A2062	.	2385991	2386368	-	hypothetical protein	unk	WP_011389815.1	unk		-5.53114	8468.74	0.69397	-3.55574	0.000376919	0.00832609	11.3407	13.8082
KUL73_RS10815	Rru_A2091	.	2419282	2419539	+	hypothetical protein	unk	WP_011389844.1	unk		-10.6983	15260.2	0.73814	-4.63233	3.61579e-06	0.000212198	11.3493	14.7686
KUL73_RS10820	Rru_A2092	.	2419602	2420018	+	hypothetical protein	unk	WP_011389845.1	unk		-8.00499	16515.2	0.720592	-4.16449	3.12051e-05	0.00116855	11.8408	14.8417
KUL73_RS10855	Rru_A2099	.	2432746	2434611	-	autotransporter assembly complex protein TamA	Pat & Def	WP_014626303.1	Cell wall/membrane/envelop biogenesis	M	-4.502	5221.65	0.640238	-3.39025	0.000698294	0.0137285	10.8904	13.0609
KUL73_RS10985	Rru_A2125	.	2466988	2468643	-	glycosyltransferase family 39 protein	S&PSc	WP_011389974.1	Cell wall/membrane/envelop biogenesis	M	-2.41695	604.964	0.439078	-2.89968	0.00373544	0.0475332	8.46852	9.74097
KUL73_RS11125	Rru_A2150b	.	2499680	2499937	-	hypothetical protein	unk	WP_014626322.1	unk		-2.36504	1036.6	0.333189	-3.7272	0.000193621	0.00497593	9.26693	10.5089
KUL73_RS11255	Rru_A2176	.	2527018	2527992	-	ABC transporter permease	Aac Met	WP_011390025.1	Inorganic ion T&M	P	2.74687	109.404	0.330399	4.41221	1.02321e-05	0.000473326	7.32631	5.86596
KUL73_RS11260	Rru_A2177	.	2527998	2528954	-	ABC transporter permease	Aac Met	WP_042440424.1	Amino acid T&M; Inorganic ion T&M	EP	2.78393	244.418	0.350789	4.21085	2.54407e-05	0.000990423	8.49099	7.01181
KUL73_RS11265	Rru_A2178	.	2529086	2530771	-	ABC transporter substrate-binding protein	Aac Met	WP_011390027.1	Amino acid T&M	E	2.85461	1739.19	0.391425	3.86611	0.000110586	0.00323725	11.3309	9.81751
KUL73_RS11415	Rru_A2208	.	2564254	2564514	+	ribbon-helix-helix domain-containing protein	Regulation	WP_011389863.1	Function unknown	S	-4.28042	36894.4	0.69841	-3.00361	0.00266797	0.0372001	13.7705	15.8682
KUL73_RS11680	Rru_A2261	.	2621491	2621685	+	hypothetical protein	unk	WP_011389916.1	unk		-5.47613	1347.8	0.665529	-3.68603	0.000227784	0.00570475	8.70182	11.1543
KUL73_RS11785	Rru_A2281	nifQ	2641213	2641881	-	nitrogen fixation protein NifQ	Nit Met	WP_011389936.1	Function unknown	S	-10.0613	102.783	0.710336	-4.68897	2.7458e-06	0.000171373	4.20835	7.54751
KUL73_RS11790	Rru_A2282	fdxB	2641943	2642248	-	ferredoxin III, nif-specific	Nit Met	WP_011389937.1	Energy production & conversion	C	-9.82812	103.498	0.75174	-4.38571	1.15606e-05	0.000522488	4.2554	7.5538
KUL73_RS11795	Rru_A2283	.	2642321	2642794	-	NifX-associated nitrogen fixation protein	Nit Met	WP_011389938.1	Function unknown	S	-11.0819	246.085	0.847218	-4.09591	4.20513e-05	0.00146324	5.34695	8.81848
KUL73_RS11800	Rru_A2284	nifX	2642794	2643237	-	nitrogen fixation protein NifX	Nit Met	WP_014626343.1	Function unknown	S	-6.80231	127.158	0.898374	-3.07892	0.0020775	0.0308254	5.02948	7.79217
KUL73_RS11805	Rru_A2285	nifN	2643275	2644672	-	nitrogenase iron-molybdenum cofactor biosynthesis protein NifN	Nit Met	WP_011389940.1	Energy production & conversion	C	-3.77265	181.453	0.911632	-2.10126	0.0356178	0.203265	6.24933	8.16407
KUL73_RS11850	Rru_A2294	.	2653879	2655507	+	alpha-amylase family glycosyl hydrolase	S&PSc	WP_011389949.1	Carbohydrate T&M	G	-7.76519	2721.38	0.68927	-4.29008	1.78611e-05	0.00076337	9.27861	12.2353
KUL73_RS11855	Rru_A2295	treZ	2655523	2657541	+	malto-oligosyltrehalose trehalohydrolase	S&PSc	WP_011389950.1	Carbohydrate T&M	G	-3.76452	795.896	0.60409	-3.16587	0.00154622	0.0249169	8.38501	10.2963
KUL73_RS11975	Rru_A2319	prpC	2687168	2688328	+	2-methylcitrate synthase	CH Met & Energy	WP_011390072.1	Energy production & conversion	C	-2.14055	58.1	0.377942	-2.90516	0.00367061	0.0470125	5.21429	6.30516
KUL73_RS12235	Rru_A2366	.	2757671	2759353	+	cache domain-containing protein	unk	WP_011390119.1	Cell motility; Signal transduction mechanisms	NT	2.08538	483.176	0.274722	3.85958	0.000113584	0.00328392	9.35131	8.29086
KUL73_RS12325	Rru_A2384	.	2775751	2776929	-	ABC transporter permease	Aac Met	WP_011390137.1	Amino acid T&M	E	-2.43327	474.788	0.517064	-2.48112	0.0130972	0.110987	8.1122	9.39419
KUL73_RS12330	Rru_A2385	.	2777052	2777966	-	ABC transporter substrate-binding protein	unk	WP_011390138.1	Cell wall/membrane/envelop biogenesis	M	-3.91467	7958.56	0.584566	-3.36812	0.000756819	0.0146592	11.6613	13.6301
KUL73_RS12425	Rru_A2404	.	2799094	2799972	+	phosphoribulokinase	S&PSc	WP_011390157.1	Carbohydrate T&M	G	-3.20026	1500.85	0.340969	-4.92182	8.57442e-07	5.6191e-05	9.48133	11.1592
KUL73_RS12430	Rru_A2405	tkt	2800118	2802082	+	transketolase	S&PSc	WP_237703875.1	Coenzyme T&M	H	-2.97842	4260.64	0.305941	-5.14657	2.65299e-07	2.00607e-05	11.0649	12.6391
KUL73_RS12440	Rru_A2407	.	2806393	2806980	+	GNAT family N-acetyltransferase	Regulation	WP_011390160.1	Cell wall/membrane/envelop biogenesis	M	2.31379	371.132	0.264675	4.57262	4.81666e-06	0.000264631	9.01759	7.80724
KUL73_RS12675	Rru_A2454	.	2852916	2853887	+	hypothetical protein	unk	WP_011390207.1	unk		2.30434	445.937	0.417024	2.88798	0.00387725	0.048398	9.28102	8.07558
KUL73_RS12830	Rru_A2485	.	2888697	2890079	+	trehalose-6-phosphate synthase	S&PSc	WP_011390238.1	Carbohydrate T&M	G	-4.10056	4556.48	0.641731	-3.17239	0.0015119	0.0248232	10.8032	12.8388
KUL73_RS12950	Rru_A2508	hemA	2915142	2916356	+	5-aminolevulinate synthase	PSA	WP_011390261.1	Amino acid T&M	E	-7.77351	60109.7	0.217595	-13.5967	4.19051e-42	6.59084e-40	13.7421	16.7007
KUL73_RS13005	Rru_A2519	.	2929490	2929648	-	YqaE/Pmp3 family membrane protein	unk	WP_011390272.1	Function unknown	S	-5.10411	1873	0.721832	-3.2579	0.00112239	0.0199141	9.26163	11.613
KUL73_RS13160	Rru_A2549	otsB	2964900	2965793	+	trehalose-phosphatase	S&PSc	WP_011390302.1	Carbohydrate T&M	G	-5.23314	2826.34	0.682254	-3.49969	0.000465803	0.0100084	9.82494	12.2124
KUL73_RS13290	Rru_A2576	glgB	2995124	2997346	+	1,4-alpha-glucan branching protein GlgB	S&PSc	WP_011390326.1	Carbohydrate T&M	G	-2.65515	13560.3	0.474902	-2.96649	0.00301222	0.0407546	12.8572	14.266
KUL73_RS13295	Rru_A2577	glgX	2997354	2999375	+	glycogen debranching protein GlgX	S&PSc	WP_011390327.1	Carbohydrate T&M	G	-2.07157	784.168	0.442483	-2.37461	0.0175674	0.134966	8.99669	10.0465
KUL73_RS13320	Rru_A2586	.	3004511	3005038	-	hypothetical protein	unk	WP_011390332.1	unk		-3.86225	8.4785	0.629542	-3.0966	0.00195755	0.0298336	1.8415	3.74127
KUL73_RS13355	Rru_A2589	.	3008605	3009963	-	DUF4055 domain-containing protein	unk	WP_011390339.1	Function unknown	S	-3.20384	10.8915	0.544747	-3.08364	0.00204487	0.0306886	2.39831	4.04537
KUL73_RS14085	Rru_A2730	.	3157460	3157774	-	hypothetical protein	unk	WP_011390540.1	unk		-5.46892	4985.89	0.611352	-4.00957	6.08306e-05	0.00191349	10.5902	13.0413
KUL73_RS14090	Rru_A2731	.	3158059	3158703	+	exopolysaccharide biosynthesis protein	S&PSc	WP_011390541.1	Function unknown	S	-4.3979	1768.99	0.528958	-4.03966	5.35277e-05	0.00176768	9.35657	11.4931
KUL73_RS14140	Rru_A2741	.	3173100	3174167	-	polysaccharide biosynthesis protein	S&PSc	WP_011390551.1	Cell wall/membrane/envelop biogenesis	M	-2.00329	358.43	0.341173	-2.93802	0.00330321	0.0435846	7.90003	8.90087
KUL73_RS14145	Rru_A2742	.	3174300	3175844	-	peptide transporter	unk	WP_011390552.1	Post-translational modifi., prot. turnover, chaperones	O	-2.45388	66.3471	0.348845	-3.71243	0.000205277	0.00524122	5.25322	6.56307
KUL73_RS14150	Rru_A2743	.	3175848	3176855	-	radical SAM protein	CH Met & Energy	WP_011390553.1	Energy production & conversion	C	-2.61636	66.8418	0.337976	-4.1055	4.03438e-05	0.00141636	5.20645	6.59635
KUL73_RS14155	Rru_A2744	.	3176852	3177601	-	WbqC family protein	CH Met & Energy	WP_011390554.1	Energy production & conversion	C	-2.67664	29.5119	0.488881	-2.90545	0.00366722	0.0470125	3.98756	5.43167
KUL73_RS14455	Rru_A2804	.	3235501	3236232	-	ABC transporter ATP-binding protein	unk	WP_011390614.1	Defense mechanisms	V	2.90133	1002.88	0.724832	2.1201	0.0339976	0.19775	10.5426	9.00617
KUL73_RS14460	Rru_A2805	.	3236237	3237385	-	ABC transporter permease	unk	WP_014626454.1	Defense mechanisms	V	3.31948	1588.04	0.709345	2.44022	0.0146784	0.119742	11.2531	9.52233
KUL73_RS14465	Rru_A2806	.	3237405	3238694	-	ABC transporter permease	unk	WP_011390616.1	Defense mechanisms	V	3.31141	1813.1	0.676289	2.5543	0.0106402	0.0964527	11.4435	9.71623
KUL73_RS14470	Rru_A2807	.	3238696	3240165	-	Fe-S-containing protein	unk	WP_011390617.1	Function unknown	S	3.81671	1982.35	0.664538	2.90778	0.00364007	0.0470125	11.6172	9.68507
KUL73_RS14520	Rru_A2817	.	3248668	3249018	-	phasin family protein	S&PSc	WP_011390444.1	Function unknown	S	3.30738	136963	0.499674	3.45364	0.000553082	0.0113886	17.6823	15.9566
KUL73_RS14540	Rru_A2821	flhB	3255877	3256947	-	flagellar biosynthesis protein FlhB	Motility	WP_011390448.1	Cell motility	N	-2.22715	355.937	0.375072	-3.07995	0.00207037	0.0308254	7.78448	8.94075
KUL73_RS20010	Rru_A2870	.	3305495	3306196	+	TerC family protein	Stress Rsp	.	unk		-2.64385	1610.57	0.442347	-3.17091	0.00151962	0.0248232	9.78812	11.1904
KUL73_RS15000	Rru_A2910	.	3353627	3354580	+	MlaD family protein	Lip Met	WP_011390660.1	Secondary metabolites biosynthesis, T&M	Q	-3.24467	777.274	0.416419	-4.0778	4.54644e-05	0.00155449	8.5171	10.2146
KUL73_RS15340	Rru_A2974	pufM	3426071	3426991	-	photosynthetic reaction center subunit M	PSA	WP_011390722.1	Energy production & conversion	C	-133.305	1.13635e+06	0.283988	-24.8552	2.2703e-136	1.4878e-133	14.0466	21.1052
KUL73_RS15345	Rru_A2975	pufL	3427004	3427834	-	photosynthetic reaction center subunit L	PSA	WP_011390723.1	Function unknown	S	-156.747	903019	0.281839	-25.8739	1.30926e-147	1.28701e-144	13.4829	20.7752
KUL73_RS15350	Rru_A2976	.	3427951	3428139	-	light-harvesting protein	PSA	WP_011390724.1	Energy production & conversion	C	-93.1956	961787	0.32099	-20.3813	2.45072e-92	7.4125e-90	14.3177	20.86
KUL73_RS15355	Rru_A2977	.	3428152	3428361	-	light-harvesting protein	PSA	WP_011390725.1	Energy production & conversion	C	-107.725	888602	0.324966	-20.7751	7.27132e-96	2.38257e-93	13.9966	20.7478
KUL73_RS15360	Rru_A2978	bchZ	3428578	3430020	-	chlorophyllide a reductase subunit Z	PSA	WP_011390726.1	Energy production & conversion	C	-127.574	21987.4	0.243952	-28.6744	7.95541e-181	1.56403e-177	8.41664	15.4131
KUL73_RS15365	Rru_A2979	bchY	3430017	3431423	-	chlorophyllide a reductase subunit Y	PSA	WP_011390727.1	Energy production & conversion	C	-57.5618	20719.7	0.233271	-25.0654	1.18614e-138	9.32783e-136	9.46656	15.3139
KUL73_RS15370	Rru_A2980	.	3431527	3432495	-	chlorophyllide a reductase iron protein subunit X	PSA	WP_011390728.1	Inorganic ion T&M	P	-57.4723	38371.6	0.18981	-30.7929	3.26571e-208	1.28408e-204	10.3582	16.2029
KUL73_RS15375	Rru_A2981	bchC	3432492	3433445	-	chlorophyll synthesis pathway protein BchC	PSA	WP_011390729.1	Amino acid T&M	E	-52.1818	19473.9	0.217361	-26.2488	7.36995e-152	9.65954e-149	9.5172	15.2219
KUL73_RS15380	Rru_A2982	crtF	3433515	3434705	-	O-methyltransferase	PSA	WP_011390730.1	Secondary metabolites biosynthesis, T&M	Q	-30.2293	6364.13	0.274801	-17.8961	1.26472e-71	2.76272e-69	8.67156	13.5888
KUL73_RS15385	Rru_A2983	.	3434887	3435756	-	polyprenyl synthetase family protein	PSA	WP_011390731.1	Coenzyme T&M	H	-18.3853	23183	0.351172	-11.9613	5.66691e-33	8.25271e-31	11.2241	15.4244
KUL73_RS15390	Rru_A2984	crtD	3435959	3437470	+	phytoene desaturase family protein	PSA	WP_011390732.1	Secondary metabolites biosynthesis, T&M	Q	-19.1693	2414.86	0.228224	-18.669	8.84559e-78	2.04593e-75	7.90466	12.1643
KUL73_RS15395	Rru_A2985	crtC	3437608	3438369	+	carotenoid 1,2-hydratase	PSA	WP_011390733.1	Function unknown	S	-22.28	827.764	0.343112	-13.0502	6.33839e-39	9.5856e-37	6.15967	10.6294
KUL73_RS15400	Rru_A2986	tcuA	3438441	3439862	+	FAD-dependent tricarballylate dehydrogenase TcuA	Pat & Def	WP_014626486.1	Energy production & conversion	C	-3.54495	523.957	0.366923	-4.97588	6.49525e-07	4.40333e-05	7.84926	9.67475
KUL73_RS15440	Rru_A2994	.	3446856	3448163	-	AAA family ATPase	unk	WP_011390742.1	Cell division	D	-2.61501	1247	0.383021	-3.62072	0.00029378	0.00679496	9.43013	10.8171
KUL73_RS15445	Rru_A2995	.	3448160	3448573	-	hypothetical protein	unk	WP_011390743.1	unk		-5.89715	502.691	0.436433	-5.86578	4.47021e-09	4.18496e-07	7.18794	9.74747
KUL73_RS15550	Rru_A3016	.	3473399	3474400	+	phosphotransferase	CH Met & Energy	WP_011390764.1	Function unknown	S	-2.31675	86.9309	0.30731	-3.94422	8.0059e-05	0.00244025	5.70845	6.92567
KUL73_RS15560	Rru_A3018	.	3475600	3475950	+	general stress protein	Stress Rsp	WP_011390766.1	Function unknown	S	-8.28742	973.741	0.757964	-4.02515	5.6938e-05	0.00183508	7.71312	10.7629
KUL73_RS15565	Rru_A3019	.	3476237	3476500	+	general stress protein	Stress Rsp	WP_011390767.1	Function unknown	S	-9.77053	2441.7	0.613911	-5.35654	8.48324e-08	7.09704e-06	8.82518	12.113
KUL73_RS15570	Rru_A3020	.	3476676	3477020	+	Spy/CpxP family protein refolding chaperone	Stress Rsp	WP_014626493.1	Function unknown	S	-8.36748	3763.27	0.560128	-5.47159	4.46009e-08	3.89713e-06	9.65037	12.7149
KUL73_RS15675	Rru_A3038	.	3499403	3499801	+	tellurite resistance TerB family protein	Stress Rsp	WP_011390786.1	Inorganic ion T&M	P	-4.69799	3650.22	0.548298	-4.07086	4.68408e-05	0.00157417	10.3234	12.5553
KUL73_RS15680	Rru_A3039	.	3499988	3503098	+	response regulator	Regulation	WP_162470628.1	Signal transduction mechanisms	T	-2.90088	2921.08	0.489837	-3.13674	0.00170838	0.0269773	10.5487	12.0849
KUL73_RS15705	Rru_A3044	.	3507825	3508565	+	YqcI/YcgG family protein	unk	WP_011390792.1	Function unknown	S	-6.7092	1810.99	0.720954	-3.80904	0.000139507	0.00383596	8.8763	11.6221
KUL73_RS15710	Rru_A3045	.	3508562	3509149	+	urea carboxylase-associated family protein	Nit Met	WP_011390793.1	Function unknown	S	-5.57785	1216.76	0.700391	-3.54046	0.000399425	0.00877396	8.53171	11.0108
KUL73_RS16090	Rru_A3121	.	3600199	3602124	+	amidotransferase 1, exosortase A system-associated	Aac Met	WP_011390869.1	Amino acid T&M	E	-2.22446	1360.71	0.256056	-4.50472	6.64616e-06	0.000339386	9.72121	10.8745
KUL73_RS16095	Rru_A3122	.	3602121	3602405	+	acyl carrier protein	Lip Met	WP_011390870.1	Lipid M; Secondary metabolites biosynthesis, T&M	IQ	-2.95318	33.9914	0.40581	-3.84975	0.000118236	0.00336888	4.08782	5.67182
KUL73_RS16100	Rru_A3123	.	3602408	3603178	+	hydrolase 2, exosortase A system-associated	S&PSc	WP_011390871.1	Function unknown	S	-2.10158	47.2956	0.320562	-3.34248	0.000830338	0.0156966	4.92691	6.00387
KUL73_RS16200	Rru_A3143	.	3626621	3627250	+	aldolase	S&PSc	WP_011390891.1	Carbohydrate T&M	G	-3.66951	117.949	0.590831	-3.17449	0.00150099	0.0247979	5.662	7.53344
KUL73_RS16340	Rru_A3171	.	3663793	3664128	-	hypothetical protein	unk	WP_011390919.1	unk		-5.58955	2035.6	0.617694	-4.01936	5.83573e-05	0.00186541	9.2714	11.7537
KUL73_RS16395	Rru_A3181	.	3672809	3673138	-	hypothetical protein	unk	WP_237703784.1	unk		-6.29537	1274.38	0.790933	-3.3559	0.000791082	0.0151587	8.44905	11.1028
KUL73_RS16435	Rru_A3189	.	3678691	3679221	+	hypothetical protein	unk	WP_011390937.1	unk		-4.66608	29877.2	0.71809	-3.09461	0.0019707	0.029918	13.3644	15.5866
KUL73_RS16520	Rru_A3206	.	3697223	3697591	-	response regulator	Regulation	WP_014626534.1	Signal transduction mechanisms	T	-2.68885	156.443	0.338297	-4.21815	2.46315e-05	0.000978294	6.40351	7.83436
KUL73_RS16525	Rru_A3207	.	3697692	3698075	-	DUF423 domain-containing protein	unk	WP_011390955.1	Function unknown	S	-3.13127	363.138	0.416517	-3.95362	7.6979e-05	0.00236799	7.45712	9.10475
KUL73_RS16590	Rru_A3219	.	3712780	3713844	+	iron ABC transporter substrate-binding protein	Ion Balnc	WP_011390967.1	Inorganic ion T&M	P	2.25744	146.81	0.329941	3.5603	0.000370436	0.00827588	7.66854	6.49454
KUL73_RS16870	Rru_A3272	.	3770088	3771032	-	DMT family transporter	Stress Rsp	WP_011391020.1	Amino acid T&M; Carbohydrate T&M	EG	-2.40773	132.129	0.400242	-3.16727	0.00153879	0.0248993	6.27891	7.54387
KUL73_RS16935	Rru_A3285	.	3781226	3782023	-	response regulator	Regulation	WP_011391033.1	Signal transduction mechanisms	T	-2.9153	36196.6	0.507966	-3.03888	0.0023746	0.0340764	14.1745	15.7181
KUL73_RS16940	Rru_A3286	nepR	3782571	3782924	+	hypothetical protein	Regulation	WP_014626555.1	unk		-4.22662	35157.3	0.688211	-3.02161	0.00251435	0.0357168	13.7157	15.7952
KUL73_RS16945	Rru_A3287	.	3782939	3783775	+	sigma-70 family RNA polymerase sigma factor	Regulation	WP_011391035.1	Transcription	K	-3.78473	17321.7	0.643028	-2.98617	0.00282494	0.0386192	12.8219	14.742
KUL73_RS16995	Rru_A3297	.	3794143	3794832	+	AzlC family ABC transporter permease	Aac Met	WP_014626557.1	Amino acid T&M	E	2.13674	442.907	0.283428	3.86487	0.000111147	0.00323725	9.23669	8.14227
KUL73_RS17030	Rru_A3304	.	3803531	3804283	+	ABC transporter ATP-binding protein	Aac Met	WP_011391052.1	Amino acid T&M	E	-4.69884	710.249	0.718832	-3.10546	0.00189984	0.0291804	7.9619	10.1937
KUL73_RS17035	Rru_A3305	.	3804276	3805004	+	ABC transporter ATP-binding protein	Aac Met	WP_011391053.1	Amino acid T&M	E	-3.19963	200.222	0.67092	-2.5009	0.0123878	0.106363	6.57662	8.25265
KUL73_RS17040	Rru_A3306	.	3804997	3805884	+	branched-chain amino acid ABC transporter permease	Aac Met	WP_011391054.1	Amino acid T&M	E	-3.48094	298.509	0.646495	-2.78343	0.00537869	0.0592409	7.05886	8.85701
KUL73_RS17045	Rru_A3307	.	3805885	3806829	+	branched-chain amino acid ABC transporter permease	Aac Met	WP_011391055.1	Amino acid T&M	E	-2.46878	307.593	0.596655	-2.18518	0.0288758	0.179936	7.47196	8.77364
KUL73_RS17305	Rru_A3349	.	3863714	3864196	+	GyrI-like domain-containing protein	Regulation	WP_011391096.1	Transcription	K	-2.28166	2096.82	0.378026	-3.14815	0.00164305	0.0260503	10.3197	11.5096
KUL73_RS17645	Rru_A3417	.	3932992	3934221	-	ABC transporter substrate-binding protein	Aac Met	WP_011391164.1	Amino acid T&M	E	2.32357	370.711	0.33117	3.67287	0.000239839	0.00589404	9.0183	7.80016
KUL73_RS17890	Rru_A3466	rocD	3991213	3992460	-	ornithine--oxo-acid transaminase	Aac Met	WP_011391213.1	Amino acid T&M	E	4.91559	2917.26	0.51782	4.43661	9.13879e-06	0.000432936	12.2433	9.94574
KUL73_RS17895	Rru_A3467	.	3992474	3993358	-	arginine deiminase-related protein	Aac Met	WP_011391214.1	Amino acid T&M	E	7.3877	3062.76	0.612253	4.71231	2.44926e-06	0.000155331	12.3975	9.51216
KUL73_RS17905	Rru_A3469	.	3994081	3994791	-	hypothetical protein	unk	WP_011391216.1	unk		-4.66336	38535.9	0.644115	-3.44872	0.000563261	0.0114753	13.7323	15.9536
KUL73_RS18170	Rru_A3520	.	4052079	4053170	-	AI-2E family transporter	Pat & Def	WP_014626611.1	Function unknown	S	-6.20024	3898.08	0.704734	-3.7352	0.000187563	0.00488408	10.0806	12.7128
KUL73_RS18215	Rru_A3528	.	4059576	4060142	-	hypothetical protein	unk	WP_011391275.1	unk		-4.95988	57512.3	0.669104	-3.45283	0.000554735	0.0113886	14.2363	16.5466
KUL73_RS18245	Rru_A3534	.	4065237	4066190	-	hypothetical protein	unk	WP_011391281.1	Function unknown	S	-4.93747	18920.2	0.676556	-3.40515	0.000661287	0.0131989	12.6378	14.9416
KUL73_RS18315	Rru_A3548	bchE	4086312	4087919	+	mg-protoporphyrin IX monomethyl ester anaerobic oxidative cyclase	PSA	WP_011391295.1	Energy production & conversion	C	-12.5691	35805.5	0.194387	-18.7863	9.78387e-79	2.40439e-76	12.3656	16.0175
KUL73_RS18320	Rru_A3549	.	4088090	4089640	+	cobyric acid synthase	PSA	WP_011391296.1	Coenzyme T&M	H	-6.34663	2181.72	0.17492	-15.2412	1.88449e-52	3.3681e-50	9.21411	11.8802
KUL73_RS18325	Rru_A3550	.	4089653	4091194	+	cobyric acid synthase	PSA	WP_011391297.1	Coenzyme T&M	H	-8.54888	614.645	0.274883	-11.262	2.02103e-29	2.8381e-27	7.00736	10.1041
KUL73_RS18330	Rru_A3551	.	4091259	4092161	+	aldo/keto reductase	PSA	WP_011391298.1	Energy production & conversion	C	-7.24973	16088.8	0.367188	-7.78328	7.0666e-15	8.68308e-13	11.9293	14.7874
KUL73_RS18345	Rru_A3554	dnaJ	4092808	4093944	-	molecular chaperone DnaJ	Stress Rsp	WP_014626618.1	Post-translational modifi., prot. turnover, chaperones	O	2.1163	2860.94	0.302955	3.56998	0.000357006	0.00802141	11.924	10.8423
KUL73_RS18670	Rru_A3618	hemJ	4157098	4157544	+	protoporphyrinogen oxidase HemJ	PSA	WP_011391365.1	Function unknown	S	-2.03634	1587.11	0.25538	-4.01746	5.88279e-05	0.00186541	10.0295	11.056
KUL73_RS18805	Rru_A3645	cobB	4185514	4186245	-	NAD-dependent protein deacylase	Regulation	WP_011391392.1	Transcription	K	-2.78464	2113.44	0.421202	-3.5078	0.000451821	0.00981525	10.1253	11.6027
KUL73_RS18890	Rru_A3662	.	4204562	4204921	-	hypothetical protein	unk	WP_011391409.1	unk	-	-3.24518	1537.01	0.41707	-4.07198	4.66146e-05	0.00157417	9.50037	11.1983
KUL73_RS18915	Rru_A3667	.	4213839	4214693	+	SDR family oxidoreductase	Lip Met	WP_011391414.1	Lipid M; Secondary metabolites biosynthesis, T&M	IQ	-5.30836	4064.26	0.622719	-3.86734	0.000110031	0.00323725	10.3317	12.7397
KUL73_RS18935	Rru_A3671	secD	4217822	4220383	-	protein translocase subunit SecD	Pat & Def	WP_011391418.1	Intracellular trafficing, secretion, vesicular T	U	-2.31069	6286.79	0.208608	-5.79231	6.94264e-09	6.2042e-07	11.891	13.0993
KUL73_RS18955	Rru_A3675	.	4222614	4223276	-	glutathione S-transferase	Stress Rsp	WP_011391422.1	Post-translational modifi., prot. turnover, chaperones	O	-2.9074	713.897	0.485633	-3.17056	0.00152146	0.0248232	8.51378	10.0529
KUL73_RS18960	Rru_A3676	.	4223405	4224688	-	TRAP transporter large permease subunit	CH Met & Energy	WP_011391423.1	Carbohydrate T&M	G	-2.28527	1016.64	0.372541	-3.20062	0.00137131	0.0230006	9.27395	10.4658
KUL73_RS19095	Rru_A3702	.	4250691	4251467	+	metal ABC transporter ATP-binding protein	Ion Balnc	WP_011391449.1	Inorganic ion T&M	P	2.37661	222.95	0.422097	2.95882	0.0030882	0.041443	8.29452	7.04355
KUL73_RS19400	Rru_A3763	tsaB	4313877	4314575	+	tRNA (adenosine(37)-N6)-threonylcarbamoyltransferase complex dimerization subunit type 1 TsaB	Translation	WP_011391510.1	Post-translational modifi., prot. turnover, chaperones	O	2.12507	106.982	0.360441	3.01717	0.00255145	0.0358296	7.18529	6.09638
KUL73_RS19415	Rru_A3766	.	4315457	4315879	+	MucR family transcriptional regulator	Regulation	WP_011391513.1	Transcription	K	-2.21877	12088.3	0.304957	-3.77023	0.000163097	0.00439245	12.8748	14.0246
